# Supplementary material for: Novel Imidazole Liquid Crystals; Experimental and Computational Approaches
Source: Molecules. 2022 Jul 19;27(14):4607. doi: 10.3390/molecules27144607 (PMC9316631; doi:10.3390/molecules27144607)
Supplement: Supplementary file 1 [file molecules-27-04607-s001.zip]

Archive with 1 entries (1 files):
- molecules-1786286-supplementary.pdf
